# Supplementary material for: Adipose Tissue Insulin Resistance in South Asian and Nordic Women after Gestational Diabetes Mellitus
Source: Metabolites. 2024 May 18;14(5):288. doi: 10.3390/metabo14050288 (PMC11123011; doi:10.3390/metabo14050288)
Supplement: Supplementary file 1 [file metabolites-14-00288-s001.zip]

Archive with 2 entries (2 files):
- DIASA_NEFA_290324_Supplementary_Figures.pdf
- DIASA_NEFA_290324_Supplementary_Tables.pdf
